# Supplementary material for: Machine learning approaches to predicting no-shows in pediatric medical appointment
Source: NPJ Digit Med. 2022 Apr 20;5:50. doi: 10.1038/s41746-022-00594-w (PMC9021231; doi:10.1038/s41746-022-00594-w)
Supplement: Supplementary file 3 — Supplementary list 1 [file 41746_2022_594_MOESM3_ESM.xlsx]

## Sheet: Sheet1
Feature	type	remark
Age.At.Visit	Numeric
Days.Between.Scheduled.and.Appointment	Numeric
Ratio.of.No.Shows.to.No.Shows...Completed	Numeric
Appointment.Day.of.Week_3	Binary
Appointment.Day.of.Week_4	Binary
Appointment.Day.of.Week_5	Binary
Appointment.Day.of.Week_6	Binary
Appointment.Day.of.Week_7	Binary
Appointment.Day.of.Week_1	Binary
Appointment.Day.of.Week_2	Binary
Appointment.Hour_8	Binary
Appointment.Hour_9	Binary
Appointment.Hour_10	Binary
Appointment.Hour_11	Binary
Appointment.Hour_13	Binary
Appointment.Hour_14	Binary
Appointment.Hour_15	Binary
Appointment.Hour_16	Binary
Appointment.Hour_17	Binary
Appointment.Hour_18	Binary
Appointment.Hour_19	Binary
Appointment.Hour_12	Binary
Appointment.Hour_7	Binary
Appointment.Hour_3	Binary
Appointment.Hour_23	Binary
Appointment.Hour_5	Binary
Appointment.Hour_20	Binary
Appointment.Hour_22	Binary
Appointment.Hour_21	Binary
Appointment.Hour_0	Binary
Appointment.Hour_4	Binary
Appointment.Hour_6	Binary
Appointment.Date.Time..Month.of.Year._April	Binary
Appointment.Date.Time..Month.of.Year._May	Binary
Appointment.Date.Time..Month.of.Year._June	Binary
Appointment.Date.Time..Month.of.Year._July	Binary
Appointment.Date.Time..Month.of.Year._August	Binary
Appointment.Date.Time..Month.of.Year._September	Binary
Appointment.Date.Time..Month.of.Year._October	Binary
Appointment.Date.Time..Month.of.Year._November	Binary
Appointment.Date.Time..Month.of.Year._December	Binary
Appointment.Date.Time..Month.of.Year._January	Binary
Appointment.Date.Time..Month.of.Year._February	Binary
Appointment.Date.Time..Month.of.Year._March	Binary
Clinical.PCP.Name_Dianbo Liu	Binary	Primary care physician, confidential information dummy variable shown here
Clinical.PCP.Name_John Snow	Binary	Primary care physician,confidential information dummy variable shown here
Clinical.PCP.Name_harri Potter	Binary	Primary care physician,confidential information dummy variable shown here
Visit.Type_WCC>2	Binary
Visit.Type_RETURN CHPCC	Binary
Visit.Type_SHOTS	Binary
Visit.Type_BRIEF RETURN CHPCC	Binary
Visit.Type_WCC YOUNGER	Binary
Visit.Type_WCC/TRANSFER	Binary
Visit.Type_WCC OLDER	Binary
Visit.Type_WCC/COVER	Binary
Visit.Type_RETURN YPP	Binary
Visit.Type_URGENT PEDS	Binary
Visit.Type_NEW PEDS	Binary
Visit.Type_CONSULT	Binary
Visit.Type_SYNAGIS CHPCC	Binary
Visit.Type_NEW PATIENT	Binary
Visit.Type_RAINBOW RETURN	Binary
Visit.Type_RAINBOW WCC	Binary
Visit.Type_ASTHMA FOLLOW UP	Binary
Visit.Type_RAINBOW URGENT	Binary
Visit.Type_RAINBOW TRANSFER	Binary
Visit.Type_ASTHMA NEW	Binary
Visit.Type_HPV VACCINE	Binary
Visit.Type_NEW INTAKE	Binary
Visit.Type_NEWBORN WITH LACTATION	Binary
Visit.Type_NEWBORN	Binary
Visit.Type_FLU SHOT	Binary
Visit.Type_PPD PLANT	Binary
Visit.Type_PPD RETURN	Binary
Visit.Type_ER FOLLOWUP	Binary
Visit.Type_NEW YPP	Binary
Visit.Type_RETURN OSA	Binary
Visit.Type_DEPO PROVERA	Binary
Visit.Type_TRIAGE	Binary
Visit.Type_URGENT VISIT MEHC	Binary
Visit.Type_URGENT PCL	Binary
Visit.Type_URGENT PCM	Binary
Visit.Type_URGENT VISIT	Binary
Visit.Type_LACTATION EDUCATION	Binary
Visit.Type_RETURN PATIENT	Binary
Visit.Type_PSYCHOLOGY	Binary
Visit.Type_NO CHARGE VISIT	Binary
Race_Other	Binary	excluded
Race_Black or African American	Binary	excluded
Race_Asian	Binary	excluded
Race_Declined to Answer	Binary	excluded
Race_White	Binary	excluded
Race_Unable to Answer	Binary	excluded
Race_Native Hawaiian or Other Pacific Islander	Binary	excluded
Race_American Indian or Alaska Native	Binary	excluded
Race_#N/A	Binary	excluded
Race_Unknown	Binary	excluded
Race_Hispanic or Latino	Binary	excluded
Language_English	Binary	excluded
Language_Unable to Collect	Binary	excluded
Language_Spanish	Binary	excluded
Language_Haitian Creole	Binary	excluded
Language_Somalian	Binary	excluded
Language_Cape Verde Creole	Binary	excluded
Language_Portuguese	Binary	excluded
Language_Korean	Binary	excluded
Language_Arabic	Binary	excluded
Language_Ethiopian	Binary	excluded
Language_French	Binary	excluded
Language_Hindi	Binary	excluded
Language_Chinese Mandarin	Binary	excluded
Language_Declined To Answer	Binary	excluded
Language_Other Language	Binary	excluded
Language_Sign Language	Binary	excluded
Language_Greek	Binary	excluded
Language_Chinese Cantonese	Binary	excluded
Language_	Binary	excluded
Language_Russian	Binary	excluded
Language_Bangali	Binary	excluded
Language_Vietnamese	Binary	excluded
Language_Bengali	Binary	excluded
Language_AFRIKAANS	Binary	excluded
Language_Thai	Binary	excluded
Language_Italian	Binary	excluded
Language_Polish	Binary	excluded
Language_Armenian	Binary	excluded
Language_Urudu	Binary	excluded
Language_Japanese	Binary	excluded
Language_Hebrew	Binary	excluded
Language_Chinese Other	Binary	excluded
Language_FARSI	Binary	excluded
Language_Cambodian	Binary	excluded
Language_German	Binary	excluded
Language_ALBANIAN	Binary	excluded
Payor_	Binary
Payor_MASSHEALTH	Binary
Payor_HEALTH SAFETY NET	Binary
Payor_NETWORK HEALTH	Binary
Payor_NEIGHBORHOOD HEALTH PLAN	Binary
Payor_BLUE CROSS - OUT OF STATE	Binary
Payor_BLUE CROSS	Binary
Payor_TUFTS	Binary
Payor_HARVARD PILGRIM HEALTH CARE	Binary
Payor_BOSTON MEDICAL CTR HEALTHNET	Binary
Payor_CIGNA	Binary
Payor_PAYOR IS NULL	Binary
Payor_UNITED HEALTHCARE	Binary
Payor_NETWK COMMONWEALTH CARE	Binary
Payor_AETNA	Binary
Payor_UNICARE	Binary
Payor_INTL COMMERCIAL DIRECT	Binary
Payor_AGENCIES	Binary
Payor_GREAT WEST LIFE	Binary
Payor_FALLON COMMUNITY HEALTH PLAN	Binary
Payor_INTERNATIONAL SELF PAY	Binary
Payor_COMMERCIAL MISCELLANEOUS	Binary
Payor_INTERNATIONAL EMBASSY	Binary
Payor_NHP COMMONWEALTH CARE	Binary
Payor_INTERHOSPITAL BILLING	Binary
Payor_INTL COMMERCIAL	Binary
Payor_MEDICAID OUT OF STATE	Binary
Payor_ALLIED BENEFIT SYSTEM	Binary
Payor_BEACON HEALTH STRATEGIES	Binary
Payor_HEALTHSOURCE	Binary
Payor_FREE CARE APPROVED	Binary
Payor_OXFORD HEALTH PLANS	Binary
Payor_TRICARE	Binary
Payor_MEDICAID MGED CARE OTH	Binary
Payor_HUMANA	Binary
Payor_RHODE ISLAND NHP	Binary
Payor_MBHP	Binary
Payor_AETNA BETTER HLTH	Binary
Payor_UNITED BEHAVIORAL HEALTH	Binary
Payor_CAPITAL DISTRICT PHYSICIANS HEALTH PLAN	Binary
Payor_MEDICARE	Binary
Payor_HEALTH PLANS,INC	Binary
Payor_UNITED RESOURCE NETWORK	Binary
Payor_FIDELIS CARE	Binary
Payor_CELTICARE HLTH PL OF MA	Binary
Plan_	Binary
Plan_MASSHEALTH- PCC	Binary
Plan_MASSHEALTH- NON PCC	Binary
Plan_HSN PRIMARY	Binary
Plan_TUFTS HLTH TOGETHER-NTWRK HLTH MASSHLTH	Binary
Plan_NHP MASSHEALTH	Binary
Plan_ARKANSAS BLUE CROSS PPO	Binary
Plan_BLUE CROSS MASS-PPO&INDEMNITY	Binary
Plan_BLUE CROSS MASS-HMO	Binary
Plan_TUFTS HEALTH PLAN HMO	Binary
Plan_MASSHEALTH LIMITED	Binary
Plan_TUFTS BENEFIT ADMIN PPO	Binary
Plan_ILLINOIS BLUE CROSS PPO	Binary
Plan_HPHC PPO	Binary
Plan_HPHC HMO	Binary
Plan_BOSTON MEDICAL CTR HEALTHNET	Binary
Plan_NHP COMMERCIAL	Binary
Plan_TUFTS NAVIGATOR (GIC)	Binary
Plan_CARELINK-CIG	Binary
Plan_CALIFORNIA BLUE CROSS PPO	Binary
Plan_PLAN IS NULL	Binary
Plan_HEALTH PLANS INC	Binary
Plan_PASSPORT	Binary
Plan_TUFTS HLTH DIRECT-NTWRK HLTH COMM	Binary
Plan_BLUE CROSS BLUE SHIELD - FEDERAL	Binary
Plan_AETNA CHOICE POS II	Binary
Plan_GIC UNICARE	Binary
Plan_UNITED HEALTHCARE	Binary
Plan_INTL AETNA	Binary
Plan_CHILDREN MEDICAL SECURITY PLAN	Binary
Plan_ALABAMA BLUE CROSS PPO	Binary
Plan_PFS NON-COVERED GOVT UNIT	Binary
Plan_GREAT WEST LIFE	Binary
Plan_FALLON COMMUNITY HEALTH PL	Binary
Plan_NAVIGATOR	Binary
Plan_OHIO BLUE CROSS PPO	Binary
Plan_BLUE OPTIONS-HMO BL NE OPTIONS	Binary
Plan_INTERNATIONAL SELF PAY	Binary
Plan_COMMERCIAL INS - MISC CODE	Binary
Plan_UNICARE CLASSIC( PPO/HMO))	Binary
Plan_NEW YORK BLUE CROSS PPO	Binary
Plan_NEW JERSEY BLUE CROSS PPO	Binary
Plan_HSN SECONDARY	Binary
Plan_HPHC CHOICE NET/BEST BUY-HMO	Binary
Plan_EMB OF THE STATE OF KUWAIT	Binary
Plan_EMB SAUDI/MED HLTH OFFICE	Binary
Plan_TUFTS HEALTH PLAN POS	Binary
Plan_NHP COMMONWEALTH CARE	Binary
Plan_FALLON - SELECT CARE	Binary
Plan_HPHC PRIMARY CHOICE	Binary
Plan_AETNA US HEALTHCARE HMO	Binary
Plan_BRIGHAM & WOMENS HOSPITAL	Binary
Plan_VIRGINIA BLUE CROSS PPO	Binary
Plan_MINNESOTA BLUE CROSS PPO	Binary
Plan_FOREIGN INS/THIRD PARTY MI	Binary
Plan_NEW YORK MEDICAID	Binary
Plan_PHCS ALLIED BENEFIT SYSTEM	Binary
Plan_CIGNA HEALTH PLAN-INDEM/PPO	Binary
Plan_UNICARE-INDEMNITY PLANS (GIC)	Binary
Plan_RHODE ISLAND BLUE CROSS PPO	Binary
Plan_BEACON HEALTH-NHP MEDICAID	Binary
Plan_AETNA US HEALTHCARE PPO&INDEM	Binary
Plan_SOUTH CAROLINA BLUE CROSS PPO	Binary
Plan_OTHER HOSPITAL BILLING	Binary
Plan_PLAN NOT FOUND	Binary
Plan_CARELINK TUFTS	Binary
Plan_FLORIDA BLUE CROSS PPO	Binary
Plan_INTL CIGNA	Binary
Plan_MICHIGAN BLUE CROSS PPO	Binary
Plan_ BLUE BENEFIT ADMINISTRATORS	Binary
Plan_BLUE CROSS MASS-POS	Binary
Plan_UNICARE-COMMUNITY CHOICE (GIC)	Binary
Plan_NORTH CAROLINA BLUE CROSS PPO	Binary
Plan_KENTUCKY BLUE CROSS PPO	Binary
Plan_HEALTHSOURCE	Binary
Plan_CIGNA OPEN ACCESS	Binary
Plan_EMB OF THE STATE OF QATAR	Binary
Plan_TUFTS YOUR CHOICE-HMO	Binary
Plan_FREE CARE - MASS	Binary
Plan_HPHC INDEPENDENCE PLAN	Binary
Plan_PENNSYLVANIA BLUE CROSS PPO	Binary
Plan_CIGNA HEALTH PLAN - HMO	Binary
Plan_EMB UAE/MILITARY ATTACHE	Binary
Plan_TUFTS YOUR CHOICE-PPO	Binary
Plan_INTL COMMERCIAL MISC	Binary
Plan_ARIZONA BLUE CROSS PPO	Binary
Plan_OXFORD HEALTH PLAN	Binary
Plan_TRICARE	Binary
Plan_VERMONT BLUE CROSS PPO	Binary
Plan_TUFTS STEWARD EPO	Binary
Plan_OHIO BLUE CROSS HMO	Binary
Plan_HEALTHY FAMILIES NH MEDICAID	Binary
Plan_TUFTS ADVANTAGE HMO	Binary
Plan_UNICARE-PLUS (GIC)	Binary
Plan_INTERNATL AETNA GLOBAL BEN	Binary
Plan_NEW HAMPSHIRE BLUE CROSS PPO	Binary
Plan_BEACON HEALTH GIC	Binary
Plan_NEW JERSEY MEDICAID	Binary
Plan_GEORGIA BLUE CROSS PPO	Binary
Plan_HUMANA CHOICECARE	Binary
Plan_HPHC HOSPITAL PREFER PPO	Binary
Plan_TEXAS BLUE CROSS PPO	Binary
Plan_NHP CARE (GIC)	Binary
Plan_TEXAS MEDICAID	Binary
Plan_NHP COMMONWEALTH CHOICE	Binary
Plan_RHODE ISLAND NHP	Binary
Plan_WELLSENSE NH MEDICAID	Binary
Plan_TUFTS SELECT	Binary
Plan_MAINECARE	Binary
Plan_MBHP	Binary
Plan_MEDICAID MGED CARE OTH	Binary
Plan_MARYLAND BLUE CROSS PPO	Binary
Plan_EMBASSY/CONSULATE PAYER MI	Binary
Plan_AETNA BETTER HLTH	Binary
Plan_BEACON HEALTH-BMC MEDICAID	Binary
Plan_GLOBAL EXCEL MANAGEMENT	Binary
Plan_IDAHO BLUE CROSS PPO	Binary
Plan_UNITED BEHAVIORAL HEALTH	Binary
Plan_KANSAS BLUE CROSS PPO	Binary
Plan_NHP SPECIAL KIDS SPECIAL CARE	Binary
Plan_BETH ISRAEL HOSPITAL	Binary
Plan_HAWAII BLUE CROSS HMO	Binary
Plan_AETNA GNP	Binary
Plan_CAPITAL DISTRICT PHYSICIANS HEALTH PLAN	Binary
Plan_HPHC STUDENT INSURANCE PL	Binary
Plan_ARIZONA MEDICAID	Binary
Plan_GEORGIA MEDICAID	Binary
Plan_WASHINGTON BLUE CROSS PPO	Binary
Plan_AETNA-KUWAIT MINISTRY	Binary
Plan_HPHC CHOICE NET/BEST BUY-PPO	Binary
Plan_UHC STUDENT PLAN	Binary
Plan_EMB UAE/MEDICAL OFFICE	Binary
Plan_ALASKA BLUE CROSS PPO	Binary
Plan_AMERICHOICE OTHER	Binary
Plan_ALABAMA BLUE CROSS HMO	Binary
Plan_OREGON BLUE CROSS PPO	Binary
Plan_TUFTS HEALTH PLAN PPO	Binary
Plan_HPHC POS	Binary
Plan_INDIANA BLUE CROSS PPO	Binary
Plan_BLUE OPTIONS-PREF BL PPO OPTIONS	Binary
Plan_MEDICARE A&B	Binary
Plan_TRICARE/HUMANA MILITARY	Binary
Plan_DELAWARE BLUE CROSS PPO	Binary
Plan_TUFTS UNIFORM SERVICE	Binary
Plan_HPHC HOSPITAL PREFER HMO	Binary
Plan_TENNESEE BLUE CROSS PPO	Binary
Plan_BEACON HEALTH-NHP COMMERCIAL	Binary
Plan_CALIFORNIA BLUE CROSS HMO	Binary
Plan_VERMONT MEDICAID	Binary
Plan_EMB UAE/MINISTRY OF HEALTH	Binary
Plan_KUWAIT OIL COMPANY	Binary
Plan_HCVM HEALTH PLANS INC	Binary
Plan_RHODE ISLAND BLUE CROSS HMO	Binary
Plan_COLORADO BLUE CROSS PPO	Binary
Plan_GEORGIA BLUE CROSS HMO	Binary
Plan_LOUISIANA BLUE CROSS PPO	Binary
Plan_WASHINGTON DC BLUE CROSS PPO	Binary
Plan_OXFORD FREEDOM PLAN	Binary
Plan_HSN PARTIAL	Binary
Plan_UNITED RES NETWRK	Binary
Plan_OLYMPUS MANAGED HEALTH CARE	Binary
Plan_UTAH BLUE CROSS PPO	Binary
Plan_INTL UNITED HEALTHCARE	Binary
Plan_NEW HAMPSHIRE MEDICAID	Binary
Plan_BUPA INTERNTL UHC	Binary
Plan_NORTH CAROLINA MEDICAID	Binary
Plan_NORTH DAKOTA BLUE CROSS PPO	Binary
Plan_EMB OF SAUDI ARABIA/CULTUR	Binary
Plan_AETNA KUWAIT MILITARY	Binary
Plan_HELLENIC CARDIAC FUND	Binary
Plan_EMBASSY UAE/POLICE ATTACHE	Binary
Plan_FIDELIS CARE	Binary
Plan_CELTICARE HLTH PL OF MA	Binary
Plan_FLORIDA MEDICAID	Binary
Plan_EMBASSY OF KUWAIT DEFENSE	Binary
Plan_UNITED HLTH COMM CARE	Binary
Plan_INTERNATIONAL CHILDRENS CARE-SL	Binary
Plan_MARYLAND MEDICAID	Binary
Public.Or.Private_	Binary
Public.Or.Private_Public	Binary
Public.Or.Private_Private	Binary
Public.Or.Private_Unavailable	Binary
Mother.Education.Level_High School or Secondary School Degree Complete	Binary
Mother.Education.Level_Some College Education	Binary
Mother.Education.Level_UNABLE TO COLLECT	Binary
Mother.Education.Level_DECLINED TO ANSWER	Binary
Mother.Education.Level_Doctoral or Post-Graduate Education	Binary
Mother.Education.Level_College or Baccalaureate Degree Complete	Binary
Mother.Education.Level_Some Secondary or High School Education	Binary
Mother.Education.Level_Non-USA High School or Secondary School Degree Complete	Binary
Mother.Education.Level_NON-USA Some Secondary or High School Education	Binary
Mother.Education.Level_Non-USA Some College Education	Binary
Mother.Education.Level_Associate's or Technical Degree Complete	Binary
Mother.Education.Level_Did Not Attend School	Binary
Mother.Education.Level_Graduate or Professional Degree Complete	Binary
Mother.Education.Level_Elementary School	Binary
Mother.Education.Level_Non-USA College or Baccalaureate Degree Complete	Binary
Mother.Education.Level_	Binary
Mother.Education.Level_Some Post-Baccalaureate Education	Binary
Mother.Education.Level_Non-USA Doctoral or Post-Graduate Education	Binary
Mother.Education.Level_Non-USA Elementary School	Binary
Mother.Education.Level_Non-USA Graduate or Professional Degree Complete	Binary
Mother.Education.Level_NON-USA Associate's of Technical Degree Complete	Binary
Mother.Education.Level_Non-USA Some Post Baccalaureate Education	Binary
Previous_vist_1_NA	Binary
Previous_vist_1_No Show	Binary
Previous_vist_1_Canceled	Binary
Previous_vist_1_Completed	Binary
